# Supplementary material for: A variant in RESF1 is associated with Addison’s disease and multiple autoimmune syndrome in young Nova Scotia Duck Tolling Retrievers
Source: Sci Rep. 2026 Mar 12;16:13194. doi: 10.1038/s41598-026-42994-y (PMC13103380; doi:10.1038/s41598-026-42994-y)
Supplement: Supplementary file 2 — Supplementary Material 2 [file 41598_2026_42994_MOESM2_ESM.xlsx]

## Sheet: Sheet1
A variant in RESF1 is associated with Addison’s disease and multiple autoimmune syndrome in young Nova Scotia Duck Tolling Retrievers. Emily Brown*, Scarlett Varney*, Amy Young, Zena Wolf, Oded Foreman, Claire M. Wade, Angela Hughes, Anita Oberbauer, Noa Safra, Kerstin Lindblad-Toh, Shelley Burton, Danika Bannasch
Online Resource 1. Sample designations, breed information and accessions on 510 dogs genotyped on Illumina Canine HD array, whole genome sequencing and/or Sanger sequencing.
Dog ID	Breed	Bioproject accession number	Biosample accession number	SRR Accession number	Array contol (1) or case (2)	WGS	Sanger	Country of AD Diagnosis, if applicable	Relationship to cases, if applicable
1479	American Eskimo Dog	ND	ND	ND			1
1497	Beagle/Basset X	ND	ND	ND			1
1495	Borzoi	ND	ND	ND			1
3726	Boston Terrier	PRJNA377155	SAMN06463494	SRR5311674		1
4885	Boston Terrier	PRJNA377155	SAMN06463499	SRR5311669		1
NS1012	Boxer	PRJNA377155	SAMN06463475	SRR5311693		1
BD396	Boxer	PRJNA377155	SAMN06463542	SRR5311626		1
BD395	Boxer	PRJNA377155	SAMN06463541	SRR5311627		1
BD397	Boxer	PRJNA377155	SAMN06463543	SRR5311625		1
BD601	Boxer	PRJNA377155	SAMN06463555	SRR5311613		1
BD398	Boxer	PRJNA377155	SAMN06463544	SRR5311624		1
BD394	Boxer	PRJNA377155	SAMN06463540	SRR5311628		1
BD607	Brittany	PRJNA377155	SAMN06463556	SRR5311612		1
BD174	Brittany	PRJNA377155	SAMN06463534	SRR5311634		1
BD143	Brittany	PRJNA377155	SAMN06463533	SRR5311635		1
S_617	Bulldog	PRJNA377155	SAMN06463518	SRR5311650		1
S_683	Bulldog	PRJNA377155	SAMN06463521	SRR5311647		1
S_713	Bulldog	PRJNA377155	SAMN06463524	SRR5311644		1
S_454	Bulldog	PRJNA377155	SAMN06463515	SRR5311653		1
S_170	Bulldog	PRJNA377155	SAMN06463511	SRR5311657		1
5502	Chihuahua	PRJNA961733	SAMN34367409	SRR24300353		1
2202	Dachshund	PRJNA377155	SAMN06463487	SRR5311681		1
Mika	Dalmatian	ND	ND	ND			1
S_732	French Bulldog	PRJNA377155	SAMN06463528	SRR5311640		1
S_715	French Bulldog	PRJNA377155	SAMN06463525	SRR5311643		1
S_168	French Bulldog	PRJNA377155	SAMN06463510	SRR5311658		1
8001	German Shepherd Dog	PRJNA961733	SAMN34367415	SRR24300347		1
4647	German Shepherd Dog	PRJNA961733	SAMN34367414	SRR24300348		1
267	German Shepherd Dog	ND	ND	ND			1
3755	German Shorthair Pointer	PRJNA377155	SAMN06463495	SRR5311673		1
5809	German Shorthair Pointer	PRJNA377155	SAMN06463503	SRR5311665		1
5759	German Wirehair Pointer	PRJNA377155	SAMN06463502	SRR5311666		1
4161	German Wirehair Pointer	PRJNA377155	SAMN06463496	SRR5311672		1
S_711	Golden Retriever	PRJNA377155	SAMN06463523	SRR5311645		1
2206	Golden Retriever	PRJNA377155	SAMN06463488	SRR5311680		1
3070	Golden Retriever	PRJNA377155	SAMN06463491	SRR5311677		1
S_637	Golden Retriever	PRJNA377155	SAMN06463519	SRR5311649		1
S_233	Golden Retriever	PRJNA377155	SAMN06463514	SRR5311654		1
S_665	Golden Retriever	PRJNA377155	SAMN06463520	SRR5311648		1
S_730	Golden Retriever	PRJNA377155	SAMN06463526	SRR5311642		1
S_230	Golden Retriever	PRJNA377155	SAMN06463513	SRR5311655		1
S_217	Golden Retriever	PRJNA377155	SAMN06463512	SRR5311656		1
2397	Golden Retriever	PRJNA961733	SAMN34367403	SRR24300332		1
5354	Golden Retriever	PRJNA961733	SAMN34367402	SRR24300333		1
8468	Golden Retriever	PRJNA961733	SAMN34367399	SRR24300345		1
5182	Golden Retriever	PRJNA961733	SAMN34367404	SRR24300331		1
2268	Golden Retriever	PRJNA961733	SAMN34367400	SRR24300335		1
8315	Golden Retriever	PRJNA961733	SAMN34367401	SRR24300334		1
4198	Golden Retriever	PRJNA961733	SAMN34367413	SRR24300349		1
4132	Golden Retriever	PRJNA961733	SAMN34367412	SRR24300350		1
8471	Golden Retriever	PRJNA961733	SAMN34367398	SRR24300356		1
2857	Golden Retriever	PRJNA961733	SAMN34367397	SRR24300357		1
E360	Golden Retriever	PRJNA776905	SAMN22825653	SRR16767719		1
E270	Golden Retriever	PRJNA776905	SAMN22825642	SRR16767721		1
E356	Golden Retriever	PRJNA776905	SAMN22825652	SRR16767720		1
E669	Golden Retriever	PRJNA776905	SAMN22825655	SRR16767727		1
E695	Golden Retriever	PRJNA776905	SAMN22825656	SRR16767726		1
E361	Golden Retriever	PRJNA776905	SAMN22825654	SRR16767718		1
1477	Golden Retriever	ND	ND	ND			1
GD1202	Great Dane	PRJNA377155	SAMN06463472	SRR5311696		1
NS1011	Great Dane	PRJNA377155	SAMN06463474	SRR5311694		1
IS3002	Irish Setter	PRJNA377155	SAMN06463509	SRR5311659		1
NS1005	Labrador Retriever	PRJNA377155	SAMN06463473	SRR5311695		1
2644	Labrador Retriever	PRJNA377155	SAMN06463471	SRR5311697		1
BD412	Labrador Retriever	PRJNA377155	SAMN06463547	SRR5311621		1
5594	Labrador Retriever	PRJNA377155	SAMN06463501	SRR5311667		1
BD514	Labrador Retriever	PRJNA377155	SAMN06463554	SRR5311614		1
3694	Labrador Retriever	PRJNA377155	SAMN06463493	SRR5311675		1
BD401	Labrador Retriever	PRJNA377155	SAMN06463545	SRR5311623		1
BD435	Labrador Retriever	PRJNA377155	SAMN06463548	SRR5311620		1
2563	Labrador Retriever	PRJNA377155	SAMN06463490	SRR5311678		1
BD474	Labrador Retriever	PRJNA377155	SAMN06463551	SRR5311617		1
3654	Labrador Retriever	PRJNA377155	SAMN06463492	SRR5311676		1
6239	Labrador Retriever	PRJNA377155	SAMN06463505	SRR5311663		1
BD411	Labrador Retriever	PRJNA377155	SAMN06463546	SRR5311622		1
BD479	Labrador Retriever	PRJNA377155	SAMN06463552	SRR5311616		1
BD465	Labrador Retriever	PRJNA377155	SAMN06463549	SRR5311619		1
BD473	Labrador Retriever	PRJNA377155	SAMN06463550	SRR5311618		1
BD480	Labrador Retriever	PRJNA377155	SAMN06463553	SRR5311615		1
2207	Labrador Retriever	ND	ND	ND			1
1488	Miniature Poodle	ND	ND	ND			1
E731	MIX - Chihuahua	PRJNA961733	SAMN34367411	SRR24300351		1
E797	MIX - Chihuahua	PRJNA1206757	SAMN46083232	SRR31897214		1
E801	MIX - Chihuahua	PRJNA1206757	SAMN46083233	SRR31897213		1
E803	MIX - Chihuahua	PRJNA1206757	SAMN46083234	SRR31897212		1
E730	MIX - Chihuahua/Dachshund	PRJNA961733	SAMN34367410	SRR24300352		1
E799	MIX - Chihuahua/Poodle	PRJNA1206757	SAMN46083235	SRR31897211		1
2239	MIX - Dachshund	PRJNA377155	SAMN06463489	SRR5311679		1
4280	MIX - Newfoundland/Border Collie	PRJNA377155	SAMN06463498	SRR5311670		1
NS1013	MIX - Poodle/Labrador	PRJNA377155	SAMN06463476	SRR5311692		1
6240	MIX - Poodle/Labrador	PRJNA377155	SAMN06463506	SRR5311662		1
1670	Newfoundland	PRJNA377155	SAMN06463484	SRR5311684		1
S_731	Newfoundland	PRJNA377155	SAMN06463527	SRR5311641		1
S_604	Newfoundland	PRJNA377155	SAMN06463517	SRR5311651		1
S_537	Newfoundland	PRJNA377155	SAMN06463516	SRR5311652		1
T593	NSDTR	PRJNA377155	SAMN06463532	SRR5311636		1
T582	NSDTR	PRJNA377155	SAMN06463530	SRR5311638		1
A708	NSDTR	PRJNA377155	SAMN06463508	SRR5311660		1	1
A634	NSDTR	PRJNA377155	SAMN06463507	SRR5311661		1	1
T586	NSDTR	PRJNA377155	SAMN06463531	SRR5311637		1
T355	NSDTR	PRJNA961733	SAMN34367406	SRR24300329		1
T364	NSDTR	PRJNA961733	SAMN34367405	SRR24300330		1	1
T899	NSDTR	PRJNA961733	SAMN34367418	SRR24300343		1
T358	NSDTR	PRJNA961733	SAMN34367408	SRR24300354		1
T202	NSDTR	PRJNA961733	SAMN34367407	SRR24300355		1
T388	NSDTR	PRJNA377155	SAMN06463565	SRR5311603		1	1
T276	NSDTR	PRJNA377155	SAMN06463561	SRR5311607		1	1
T324	NSDTR	PRJNA377155	SAMN06463564	SRR5311604		1	1
T898	NSDTR	PRJNA961733	SAMN34367417	SRR24300344		1
T306	NSDTR	PRJNA377155	SAMN06463563	SRR5311605		1	1
T285	NSDTR	PRJNA377155	SAMN06463562	SRR5311606		1	1
T394	NSDTR	PRJNA377155	SAMN06463566	SRR5311602		1	1
A562	NSDTR	PRJNA377155	SAMN06463560	SRR5311608	2	1	1	Canada
T669	NSDTR	PRJNA961733	SAMN34367416	SRR24300346		1
934	NSDTR	ND	ND	ND	1		1
A111	NSDTR	ND	ND	ND	2		1	United States
A154	NSDTR	ND	ND	ND	2		1	United States
A155	NSDTR	ND	ND	ND	1		1
A177	NSDTR	ND	ND	ND	2		1	United States
A40	NSDTR	ND	ND	ND	1		1
A44	NSDTR	ND	ND	ND	1		1
A47	NSDTR	ND	ND	ND	2		1	Canada
A51	NSDTR	ND	ND	ND	2		1	Canada
A537	NSDTR	ND	ND	ND	2		1	United States	Littermate to A538
A545	NSDTR	ND	ND	ND	2		1	United States
A555	NSDTR	ND	ND	ND	2		1	Denmark
A646	NSDTR	ND	ND	ND	2		1	Canada
A665	NSDTR	ND	ND	ND	2		1	Canada	Littermate to A673
A86	NSDTR	ND	ND	ND	2		1	United States	Half-Littermate to A20 and A61
T169	NSDTR	ND	ND	ND	1		1
T211	NSDTR	ND	ND	ND	1		1
T217	NSDTR	ND	ND	ND	1		1
T220	NSDTR	ND	ND	ND	1		1
T229	NSDTR	ND	ND	ND	1		1
T235	NSDTR	ND	ND	ND	1		1
T237	NSDTR	ND	ND	ND	1		1
T265	NSDTR	ND	ND	ND	1		1
T338	NSDTR	ND	ND	ND	2		1	United States
T61	NSDTR	ND	ND	ND	1
T62	NSDTR	ND	ND	ND	1		1
T44	NSDTR	ND	ND	ND	1		1
T48	NSDTR	ND	ND	ND	1		1
T96	NSDTR	ND	ND	ND	1		1
A647	NSDTR	ND	ND	ND	1
T49	NSDTR	ND	ND	ND	1		1
T52	NSDTR	ND	ND	ND	1		1
T140	NSDTR	ND	ND	ND	1
A2	NSDTR	ND	ND	ND	1
T11	NSDTR	ND	ND	ND	1		1
T102	NSDTR	ND	ND	ND	2			United States
T24	NSDTR	ND	ND	ND	1		1
T67	NSDTR	ND	ND	ND	1		1
T69	NSDTR	ND	ND	ND	1
A156	NSDTR	ND	ND	ND	1
T100	NSDTR	ND	ND	ND	1
T253	NSDTR	ND	ND	ND	1
T227	NSDTR	ND	ND	ND	1
T231	NSDTR	ND	ND	ND	1
T266	NSDTR	ND	ND	ND	1
Reggie	NSDTR	ND	ND	ND	1
A109/T72	NSDTR	ND	ND	ND			1
A121	NSDTR	ND	ND	ND			1
A19/T86	NSDTR	ND	ND	ND			1
A20	NSDTR	ND	ND	ND			1	United States	Littermate to A61, half-sibling to A86
A237	NSDTR	ND	ND	ND			1
A295	NSDTR	ND	ND	ND			1	United States
A314	NSDTR	ND	ND	ND			1	Denmark
A316	NSDTR	ND	ND	ND			1
A337	NSDTR	ND	ND	ND			1
A389	NSDTR	ND	ND	ND			1	Denmark
A41	NSDTR	ND	ND	ND			1
A443	NSDTR	ND	ND	ND			1
A46	NSDTR	ND	ND	ND			1
A530	NSDTR	ND	ND	ND			1
A538	NSDTR	ND	ND	ND			1	United States	Littermate to A537
A557	NSDTR	ND	ND	ND			1
A581	NSDTR	ND	ND	ND			1
A585	NSDTR	ND	ND	ND			1
A61	NSDTR	ND	ND	ND			1	United States	Littermate to A20, half-sibling to A86
A615	NSDTR	ND	ND	ND			1
A618	NSDTR	ND	ND	ND			1
A621	NSDTR	ND	ND	ND			1
A624	NSDTR	ND	ND	ND			1
A627	NSDTR	ND	ND	ND			1
A631	NSDTR	ND	ND	ND			1
A643	NSDTR	ND	ND	ND			1
A649	NSDTR	ND	ND	ND			1
A673	NSDTR	ND	ND	ND			1	Canada	Littermate to A665
A677	NSDTR	ND	ND	ND			1	Sweden
A680	NSDTR	ND	ND	ND			1	United Kingdom
A686	NSDTR	ND	ND	ND			1
A692	NSDTR	ND	ND	ND			1	United States
A703	NSDTR	ND	ND	ND			1
A705	NSDTR	ND	ND	ND			1
A713	NSDTR	ND	ND	ND			1
A715	NSDTR	ND	ND	ND			1
A716	NSDTR	ND	ND	ND			1
A717	NSDTR	ND	ND	ND			1
A720	NSDTR	ND	ND	ND			1
A74	NSDTR	ND	ND	ND			1
A85	NSDTR	ND	ND	ND			1
A88	NSDTR	ND	ND	ND			1
A701/T492	NSDTR	ND	ND	ND			1
A376/A690	NSDTR	ND	ND	ND			1		Parent to A692
A711	NSDTR	ND	ND	ND			1
A104	NSDTR	ND	ND	ND			1
A108/T73	NSDTR	ND	ND	ND			1
A112	NSDTR	ND	ND	ND			1
A114	NSDTR	ND	ND	ND			1
A117	NSDTR	ND	ND	ND			1
A120	NSDTR	ND	ND	ND			1
A132	NSDTR	ND	ND	ND			1
A138	NSDTR	ND	ND	ND			1
A139	NSDTR	ND	ND	ND			1
A147	NSDTR	ND	ND	ND			1
A169	NSDTR	ND	ND	ND			1
A170	NSDTR	ND	ND	ND			1
A171	NSDTR	ND	ND	ND			1
A174	NSDTR	ND	ND	ND			1		Littermate to A177
A175	NSDTR	ND	ND	ND			1		Littermate to A177
A178	NSDTR	ND	ND	ND			1
A180	NSDTR	ND	ND	ND			1
A183	NSDTR	ND	ND	ND			1
A184	NSDTR	ND	ND	ND			1
A187	NSDTR	ND	ND	ND			1
A190	NSDTR	ND	ND	ND			1		Parent to A537, A538
A193	NSDTR	ND	ND	ND			1
A197	NSDTR	ND	ND	ND			1
A199	NSDTR	ND	ND	ND			1
A203	NSDTR	ND	ND	ND			1
A219	NSDTR	ND	ND	ND			1
A239	NSDTR	ND	ND	ND			1		Parent to A295
A279	NSDTR	ND	ND	ND			1
A28	NSDTR	ND	ND	ND			1		Littermate to A61, A20
A293	NSDTR	ND	ND	ND			1
A297	NSDTR	ND	ND	ND			1
A300	NSDTR	ND	ND	ND			1
A306	NSDTR	ND	ND	ND			1
A307	NSDTR	ND	ND	ND			1
A308	NSDTR	ND	ND	ND			1
A33	NSDTR	ND	ND	ND			1
A334	NSDTR	ND	ND	ND			1
A35	NSDTR	ND	ND	ND			1		Parent to A51
A383	NSDTR	ND	ND	ND			1
A386	NSDTR	ND	ND	ND			1		Parent to A389
A401	NSDTR	ND	ND	ND			1
A408	NSDTR	ND	ND	ND			1
A411	NSDTR	ND	ND	ND			1
A421	NSDTR	ND	ND	ND			1
A431	NSDTR	ND	ND	ND			1
A451	NSDTR	ND	ND	ND			1
A454	NSDTR	ND	ND	ND			1
A469	NSDTR	ND	ND	ND			1
A470	NSDTR	ND	ND	ND			1
A475	NSDTR	ND	ND	ND			1
A484	NSDTR	ND	ND	ND			1
A485	NSDTR	ND	ND	ND			1
A501	NSDTR	ND	ND	ND			1
A522	NSDTR	ND	ND	ND			1
A525	NSDTR	ND	ND	ND			1
A527	NSDTR	ND	ND	ND			1
A529	NSDTR	ND	ND	ND			1		Parent to T102
A556	NSDTR	ND	ND	ND			1		Parent to A562
A559	NSDTR	ND	ND	ND			1		Parent to A555
A56	NSDTR	ND	ND	ND			1
A560	NSDTR	ND	ND	ND			1		Parent to A555
A57	NSDTR	ND	ND	ND			1
A577	NSDTR	ND	ND	ND			1
A578	NSDTR	ND	ND	ND			1
A579	NSDTR	ND	ND	ND			1
A584	NSDTR	ND	ND	ND			1		Parent to A562
A594	NSDTR	ND	ND	ND			1
A595	NSDTR	ND	ND	ND			1
A596	NSDTR	ND	ND	ND			1
A597	NSDTR	ND	ND	ND			1
A600	NSDTR	ND	ND	ND			1
A63	NSDTR	ND	ND	ND			1
A64	NSDTR	ND	ND	ND			1
A640	NSDTR	ND	ND	ND			1
A641	NSDTR	ND	ND	ND			1
A642	NSDTR	ND	ND	ND			1
A651	NSDTR	ND	ND	ND			1
A652	NSDTR	ND	ND	ND			1
A666	NSDTR	ND	ND	ND			1		Parent to A673, A665
A674	NSDTR	ND	ND	ND			1		Parent to A677
A679	NSDTR	ND	ND	ND			1		Parent to A677
A684	NSDTR	ND	ND	ND			1
A687	NSDTR	ND	ND	ND			1
A689	NSDTR	ND	ND	ND			1		Parent to T338
A691	NSDTR	ND	ND	ND			1
A693	NSDTR	ND	ND	ND			1		Littermate to A692
A696 (case for immunohistochemistry)	NSDTR	ND	ND	ND			1
A698	NSDTR	ND	ND	ND			1
A699	NSDTR	ND	ND	ND			1
A700/T491	NSDTR	ND	ND	ND			1
A706	NSDTR	ND	ND	ND			1
A710	NSDTR	ND	ND	ND			1
A714	NSDTR	ND	ND	ND			1
A89	NSDTR	ND	ND	ND			1
T1	NSDTR	ND	ND	ND			1
T10	NSDTR	ND	ND	ND			1
T108	NSDTR	ND	ND	ND			1
T110	NSDTR	ND	ND	ND			1
T112	NSDTR	ND	ND	ND			1
T113	NSDTR	ND	ND	ND			1
T114	NSDTR	ND	ND	ND			1
T115	NSDTR	ND	ND	ND			1
T117	NSDTR	ND	ND	ND			1
T118	NSDTR	ND	ND	ND			1
T119	NSDTR	ND	ND	ND			1
T122	NSDTR	ND	ND	ND			1
T130	NSDTR	ND	ND	ND			1
T133	NSDTR	ND	ND	ND			1
T136	NSDTR	ND	ND	ND			1
T138	NSDTR	ND	ND	ND			1
T139	NSDTR	ND	ND	ND			1
T141	NSDTR	ND	ND	ND			1
T142	NSDTR	ND	ND	ND			1
T143	NSDTR	ND	ND	ND			1
T144	NSDTR	ND	ND	ND			1
T145	NSDTR	ND	ND	ND			1
T147	NSDTR	ND	ND	ND			1
T15	NSDTR	ND	ND	ND			1
T154	NSDTR	ND	ND	ND			1
T159	NSDTR	ND	ND	ND			1
T168	NSDTR	ND	ND	ND			1
T17	NSDTR	ND	ND	ND			1
T18	NSDTR	ND	ND	ND			1
T2	NSDTR	ND	ND	ND			1
T205	NSDTR	ND	ND	ND			1
T206	NSDTR	ND	ND	ND			1
T208	NSDTR	ND	ND	ND			1
T209	NSDTR	ND	ND	ND			1
T21	NSDTR	ND	ND	ND			1
T213	NSDTR	ND	ND	ND			1
T218	NSDTR	ND	ND	ND			1
T22	NSDTR	ND	ND	ND			1
T224	NSDTR	ND	ND	ND			1
T239	NSDTR	ND	ND	ND			1
T245	NSDTR	ND	ND	ND			1
T247	NSDTR	ND	ND	ND			1
T25	NSDTR	ND	ND	ND			1
T26	NSDTR	ND	ND	ND			1
T263	NSDTR	ND	ND	ND			1
T27	NSDTR	ND	ND	ND			1
T273	NSDTR	ND	ND	ND			1
T274	NSDTR	ND	ND	ND			1
T280	NSDTR	ND	ND	ND			1
T3	NSDTR	ND	ND	ND			1
T30	NSDTR	ND	ND	ND			1		Parent to A177
T305	NSDTR	ND	ND	ND			1
T310	NSDTR	ND	ND	ND			1
T314	NSDTR	ND	ND	ND			1
T317	NSDTR	ND	ND	ND			1
T322	NSDTR	ND	ND	ND			1
T323	NSDTR	ND	ND	ND			1
T325	NSDTR	ND	ND	ND			1
T328	NSDTR	ND	ND	ND			1
T33	NSDTR	ND	ND	ND			1
T366	NSDTR	ND	ND	ND			1
T37	NSDTR	ND	ND	ND			1
T373	NSDTR	ND	ND	ND			1
T384	NSDTR	ND	ND	ND			1
T387	NSDTR	ND	ND	ND			1
T389	NSDTR	ND	ND	ND			1
T39	NSDTR	ND	ND	ND			1
T390	NSDTR	ND	ND	ND			1
T391	NSDTR	ND	ND	ND			1
T392	NSDTR	ND	ND	ND			1
T395	NSDTR	ND	ND	ND			1
T4	NSDTR	ND	ND	ND			1
T401	NSDTR	ND	ND	ND			1
T41	NSDTR	ND	ND	ND			1		Parent to A111
T410	NSDTR	ND	ND	ND			1
T412	NSDTR	ND	ND	ND			1
T42	NSDTR	ND	ND	ND			1
T43	NSDTR	ND	ND	ND			1
T46	NSDTR	ND	ND	ND			1
T467	NSDTR	ND	ND	ND			1
T47	NSDTR	ND	ND	ND			1
T484	NSDTR	ND	ND	ND			1
T485	NSDTR	ND	ND	ND			1
T486	NSDTR	ND	ND	ND			1
T487	NSDTR	ND	ND	ND			1
T488	NSDTR	ND	ND	ND			1
T489	NSDTR	ND	ND	ND			1
T490	NSDTR	ND	ND	ND			1
T50	NSDTR	ND	ND	ND			1
T51	NSDTR	ND	ND	ND			1
T53	NSDTR	ND	ND	ND			1
T532	NSDTR	ND	ND	ND			1
T533	NSDTR	ND	ND	ND			1
T534	NSDTR	ND	ND	ND			1
T535	NSDTR	ND	ND	ND			1
T536	NSDTR	ND	ND	ND			1
T54	NSDTR	ND	ND	ND			1
T548	NSDTR	ND	ND	ND			1
T57	NSDTR	ND	ND	ND			1
T58	NSDTR	ND	ND	ND			1
T59	NSDTR	ND	ND	ND			1
T6	NSDTR	ND	ND	ND			1
T60	NSDTR	ND	ND	ND			1
T63	NSDTR	ND	ND	ND			1
T64	NSDTR	ND	ND	ND			1
T65	NSDTR	ND	ND	ND			1
T66	NSDTR	ND	ND	ND			1
T666	NSDTR	ND	ND	ND			1
T667	NSDTR	ND	ND	ND			1
T670	NSDTR	ND	ND	ND			1
T672	NSDTR	ND	ND	ND			1
T673	NSDTR	ND	ND	ND			1
T674	NSDTR	ND	ND	ND			1
T675	NSDTR	ND	ND	ND			1
T676	NSDTR	ND	ND	ND			1
T70	NSDTR	ND	ND	ND			1
T74	NSDTR	ND	ND	ND			1
T75	NSDTR	ND	ND	ND			1
T78	NSDTR	ND	ND	ND			1
T80	NSDTR	ND	ND	ND			1
T81	NSDTR	ND	ND	ND			1
T82	NSDTR	ND	ND	ND			1
T85	NSDTR	ND	ND	ND			1
T87	NSDTR	ND	ND	ND			1
T88	NSDTR	ND	ND	ND			1
T89	NSDTR	ND	ND	ND			1
A725	NSDTR	ND	ND	ND			1
V976	Pit Bull Terrier	PRJNA1206757	SAMN46083238	SRR31897208		1
V977	Pit Bull Terrier	PRJNA1206757	SAMN46083239	SRR31897207		1
V974	Pit Bull Terrier	PRJNA1206757	SAMN46083236	SRR31897210		1
V975	Pit Bull Terrier	PRJNA1206757	SAMN46083237	SRR31897209		1
V979	Pit Bull Terrier	PRJNA1206757	SAMN46083240	SRR31897206		1
1494	Pit Bull Terrier	ND	ND	ND			1
9430	Poodle	PRJNA961733	SAMN34367421	SRR24300340		1
6195	Poodle	PRJNA961733	SAMN34367420	SRR24300341		1
9556	Poodle	PRJNA961733	SAMN34367422	SRR24300339		1
283	Poodle (Toy)	PRJNA961733	SAMN34367419	SRR24300342		1
5316	Pug	PRJNA961733	SAMN34367424	SRR24300337		1
9172	Pug	PRJNA961733	SAMN34367425	SRR24300336		1
2961	Pug	PRJNA961733	SAMN34367423	SRR24300338		1
S_737	Rottweiler	PRJNA377155	SAMN06463529	SRR5311639		1
2198	Rottweiler	PRJNA377155	SAMN06463486	SRR5311682		1
S_688	Rottweiler	PRJNA377155	SAMN06463522	SRR5311646		1
2197	Rottweiler	PRJNA377155	SAMN06463485	SRR5311683		1
5813	Saluki	PRJNA377155	SAMN06463504	SRR5311664		1
1052	Saluki	PRJNA377155	SAMN06463483	SRR5311685		1
446	Standard poodle	ND	ND	ND			1
1475	Toy Poodle	ND	ND	ND			1
3756	Vizsla	ND	ND	ND			1
NS302	Weimaraner	PRJNA377155	SAMN06463478	SRR5311690		1
NS65	Weimaraner	PRJNA377155	SAMN06463479	SRR5311689		1
NS82	Weimaraner	PRJNA377155	SAMN06463480	SRR5311688		1
NS92	Weimaraner	PRJNA377155	SAMN06463481	SRR5311687		1
NS177	Weimaraner	PRJNA377155	SAMN06463477	SRR5311691		1
4895	West Highland White Terrier	PRJNA377155	SAMN06463500	SRR5311668		1
4163	West Highland White Terrier	PRJNA377155	SAMN06463497	SRR5311671		1
BD267	Whippet	PRJNA377155	SAMN06463536	SRR5311632		1
BD354	Whippet	PRJNA377155	SAMN06463539	SRR5311629		1
BD225	Whippet	PRJNA377155	SAMN06463535	SRR5311633		1
BD279	Whippet	PRJNA377155	SAMN06463537	SRR5311631		1
BD29	Whippet	PRJNA377155	SAMN06463538	SRR5311630		1
A15	NSDTR	ND	ND	ND			1		Parent to A61, A20, A86
A152	NSDTR	ND	ND	ND			1
A172	NSDTR	ND	ND	ND			1		Littermate to A177
A173	NSDTR	ND	ND	ND			1		Littermate to A177
A176	NSDTR	ND	ND	ND			1		Littermate to A177
A194	NSDTR	ND	ND	ND			1		Parent to A154
A223	NSDTR	ND	ND	ND			1
A224	NSDTR	ND	ND	ND			1
A240	NSDTR	ND	ND	ND			1
A31	NSDTR	ND	ND	ND			1		Parent to A61, A20
A312	NSDTR	ND	ND	ND			1
A36	NSDTR	ND	ND	ND			1
A377	NSDTR	ND	ND	ND			1
A384	NSDTR	ND	ND	ND			1		Littermate to A314
A387	NSDTR	ND	ND	ND			1		Littermate to A314
A388	NSDTR	ND	ND	ND			1		Littermate to A314
A39	NSDTR	ND	ND	ND			1		Parent to A51
A390	NSDTR	ND	ND	ND			1		Littermate to A314
A391	NSDTR	ND	ND	ND			1		Parent to A389
A392	NSDTR	ND	ND	ND			1
A393	NSDTR	ND	ND	ND			1		Parent to A314
A394	NSDTR	ND	ND	ND			1
A465	NSDTR	ND	ND	ND			1
A473	NSDTR	ND	ND	ND			1
A474	NSDTR	ND	ND	ND			1
A476	NSDTR	ND	ND	ND			1
A477	NSDTR	ND	ND	ND			1
A49	NSDTR	ND	ND	ND			1		Littermate to A47
A50	NSDTR	ND	ND	ND			1		Parent to A47
A518	NSDTR	ND	ND	ND			1		Littermate to A389
A528	NSDTR	ND	ND	ND			1		Parent to A177
A53	NSDTR	ND	ND	ND			1		Littermate to A51
A558	NSDTR	ND	ND	ND			1		Littermate to A555
A561	NSDTR	ND	ND	ND			1		Littermate to A555
A623	NSDTR	ND	ND	ND			1		Parent to A545
A644	NSDTR	ND	ND	ND			1		Parent to A646
A645	NSDTR	ND	ND	ND			1		Littermate to A646
A667	NSDTR	ND	ND	ND			1		Littermate to A673, A665
A668	NSDTR	ND	ND	ND			1		Littermate to A673, A665
A669	NSDTR	ND	ND	ND			1		Littermate to A673, A665
A671	NSDTR	ND	ND	ND			1		Littermate to A673, A665
A675	NSDTR	ND	ND	ND			1		Littermate to A677
A676	NSDTR	ND	ND	ND			1		Littermate to A677
A678	NSDTR	ND	ND	ND			1		Littermate to A677
A681	NSDTR	ND	ND	ND			1		Littermate to A677
A688	NSDTR	ND	ND	ND			1		Parent to A692
T31	NSDTR	ND	ND	ND			1
T32	NSDTR	ND	ND	ND			1		Parent to T102
T35	NSDTR	ND	ND	ND			1		Parent to A537, A538
T737	NSDTR	ND	ND	ND			1
				Totals:	47	136	371
					14 cases	1 case	359 NSDTRs
					33 controls	135 controls	12 other breeds
